# Supplementary material for: Validation of dietary whey protein substrate challenge absorption test as an indicator of proteolysis
Source: PLoS One. 2025 May 19;20(5):e0323730. doi: 10.1371/journal.pone.0323730 (PMC12088050; doi:10.1371/journal.pone.0323730)
Supplement: S1 File — (XLSX) [file pone.0323730.s001.xlsx]

## Sheet: Test 1 AA
	Time, hours	25 mg Free AA												50 mg Free AA												75 mg Free AA												NE Free AA
	Pig N	2	7	9	13	15	17	3	8	12	14	16	18	2	7	9	13	15	17	3	8	12	14	16	18	2	7	9	13	15	17	3	8	12	14	16	18	2	7	9	13	15	17	3	8	12	14	16	18
	0	217.207	289.861	264.886	235.118	223.009	188.7	272.45	368.32	360.25	275.482	354.191	269.427	362.516	439.711	541.882	483.354	337.036	601.418	300.709	532.8	343.091	419.782	553.991	293.645	302.73	313.83	310.8	300.709	257.318	287.591		361.759	274.725	188.7	197.782	210.9	327.955	309.791	406.664	339.055	341.073	360.245	381.436	352.173	378.409	357.218	451.064	281.536
	1	280.78	333	283.807	365.291	282.545	458.127	298.7	605.5	418.8	318.873	423.818	501.518	392.789	331.486	482.093	448.036	373.364	858.736	751.773		436.936	1241.18	775.991	890.018	321.9	395.6	337	309.791	273.464	357.218		551.72	332.243	313.827	407.673	273.464	393.545	375.382	392.536	353.182	366.3	364.282	399.6	546.927	377.4	378.409	682.145	265.391
	2	246.723	361.759	353.434	459.136	211.909	421.8	314.836	661.964	382.445	380.427	473.264	311.809	591.075	653.891	380.68	664.991	402.627	513.627	662.973	1225.04	591.327	707.373	918.273	347.127	378.409	494.454	392.536	350.154	352.173	396.573		603.941	343.595	390.518	535.827	329.973	370.336	383.455	368.318	404.646	409.691	482.346	416.755	557.018	333	355.2	713.427	254.291
	4	292.889	375.382	342.082	406.664	202.827	559.036	377.4	464.182	373.364	335.018	400.609	320.891	571.398	323.918	408.682	699.3	587.291	538.855	472.255	957.627	633.709	737.645	1044.41	475.282	383.454	446.018	450.055	422.809	276.491	400.609		402.627	333.757	409.691	310.8	365.291	377.4	347.127	384.464	398.591	412.718	378.409	388.5	398.591	315.846	459.136	422.809	304.745
	6	228.559	273.211	308.782	231.082	189.709	264.382	282.546	390.518	361.255	313.827	354.191	312.818	379.166	208.882	438.954	473.264	522.709	431.891	353.182	366.3	730.582	343.091	576.191	363.273	350.154	385.473	568.118	319.882	288.6	380.427		345.109	317.107	388.5	320.891	373.364	373.364	416.755	440.973	357.218	390.518	318.873	431.891	340.064	702.327	358.227	456.109	333
	Time, hours	25 mg Total AA												50 mg Total AA												75 mg Total AA												NE Total AA
	Pig N	2	7	9	13	15	17	3	8	12	14	16	18	2	7	9	13	15	17	3	8	12	14	16	18	2	7	9	13	15	17	3	8	12	14	16	18	2	7	9	13	15	17	3	8	12	14	16	18
	0	856.818	1020.46	893.182	1035.33	1194.76	972.764	2033.33	2281.82	1600	1603.03	2239.39	2251.51	1054.55	1665.91	984.091	2078.79	1745.45	2893.94	666.667	612.121	412.121	1112.12	857.576	1075.76	1709.09	1533.33	1590.91	2215.15	2227.27	1475.76		1081.82	1138.64	2109	587.291	2014.14	655.909	1279.53	1001.02	606.061	663.636	757.576	1245.22	742.691	1309.8	903.03	830.303	603.03
	1	838.636	1163.64	934.091	1196.78	6968.78	3798.22	2406.06	2336.36	2178.79	2278.79	2060.61	2424.24	3452.27	2175	2086.36	3009.09	4212.12	3072.73	575.758	1363.64	751.515	2615.15	2821.21	1960.61	1648.48	2978.79	2296.97	1469.7	2303.03	1924.24		1284.09	1247.73	3473.29	1882.96	1332	956.618	1568.13	1551.98	884.848	869.697	915.152	777	1319.89	1576.2	1030.3	1051.52	675.758
	2	959.091	1131.82	1090.91	1602.44	3099.93	1055.51	4633.33	3457.58	6621.21	2851.51	2503.03	2230.3	2297.73	1479.55	3059.09	6354.55	4300	4372.73	2006.06	690.909	1042.42	2566.67	2609.09	1572.73	1745.45	3030.3	3284.85	3345.45	1700	2351.51		1359.09	1229.55	2381.45	1965.71	6647.89	1340.07	1073.67	1164.49	824.242	600	851.515	1015.14	1919.29	1475.29	1290.91	1306.06	1018.18
	4	972.727	1079.55	1159.09	3719.51	3473.29	1180.64	2490.91	3263.64	4272.73	4375.76	1681.82	1839.39	1209.09	1936.36	2543.18	2675.76	4339.39	4584.85	563.636	866.667	678.788	3281.82	2596.97	1390.91	2115.15	3118.18	1821.21	1621.21	1906.06	2081.82		1145.45	1077.27	1784.07	3911.24	7568.18	1319.89	670.036	1097.89	772.727	754.545	836.364	819.382	966.709	1376.4	1000	933.333	1196.97
	6	1047.73	938.636	1145.45	1047.44	1418.78	1366.31	2106.06	2896.97	1987.88	3357.58	1803.03	1478.79	1227.27	718.182	1800	2842.42	2866.67	3606.06	1581.82	527.273	575.758	3718.18	3184.85	1572.73	1939.39	1878.79	1930.3	1630.3	1484.85	1903.03		1040.91	972.727	2462.18	3594.38	4881.98	369.327	706.364	702.327	763.636	745.455	375.758	833.509	952.582	1271.45	881.818	781.818	730.303
	Free and Total Amino Acids Equivalent, ug/ml

## Sheet: Test 2 AA
Time, hours	50 mg Free AA						75 mg Free AA						Pancrelipase Free AA						NE Free AA
Pig N	3	8	9	15	17	18	3	8	9	15	17	18	3	8	9	15	17	18	3	8	9	15	17	18
0	2785.09	2553	2709.41	2641.3	2573.18	2149.36	2704.36	2626.16	2747.25	2618.59	2563.09	2376.41	2822.93	2830.5	2785.09	2623.64	2724.55	2240.18	3279.55	3673.09	2744.73	2492.45	2593.36	2078.73
1	2815.36	4177.64	3080.25	3292.16	2762.39	2835.55	2442	4253.32	2565.61	2845.64	3047.45	2747.25	2747.25	2641.3	3289.64	2926.36	3027.27	2830.5	3370	3734	3259	3007	3219	2442
2	2838.07	4046.45	3367.84	3118.09	2807.8	2775	2785.09	3231.61	2845.64	2807.8	3491.45	3019.7	2565.61	3216.48	3784.09	4167.55	3110.52	3867.34	3491.45	4904.18	3602.45	3027.27	3340.09	2391.55
4	2868.34	3007.09	3080.25	2807.8	2769.95	2966.73	2512.64	2822.93	2641.3	3042.41	3663	2769.95	2747.25	3065.11	3582.27	3047.45	3224.05	2724.55	3330	5277.55	3067.64	3370.36	3158.45	2290.64
6	3042.41	3108	3133.23	2739.68	2830.5	2361.27	2320.91	2959.16	2830.5	3049.98	2896.09	2436.95	2845.64	2928.89	2926.36	2835.55	2860.77	2611.02	3854.73	3541.91	3360.27	2845.64	2492.45	2300.73
Time, hours	50 mg Total AA						75 mg Total AA						Pancrelipase Total AA						NE Total AA
Pig N	3	8	9	15	17	18	3	8	9	15	17	18	3	8	9	15	17	18	3	8	9	15	17	18
0	13568.2	23666.7	16568.2	14500	15818.2	27818.2	25666.7	24931.8	13500	15909.1	14697	16204.5	10409.1	12954.5	23666.7	15939.4	14977.3	11522.7	8666.67	8848.49	8606.06	10363.6	9515.15	4303.03
1	16136.4	21272.7	27500	15863.6	26840.9	40939.4	27939.4	36977.3	14818.2	26022.7	17000	26295.5	19795.5	17045.5	22697	24939.4	25477.3	19636.4	11333.3	8727.27	12303	12000	11878.8	10181.8
2	19295.5	22697	41181.8	30727.3	25363.6	43606.1	37878.8	37136.4	27272.7	42181.8	37666.7	30613.6	25590.9	22477.3	18181.8	31878.8	30454.5	27909.1	14787.9	14363.6	12363.6	12181.8	14787.9	11393.9
4	17181.8	21909.1	34704.5	14386.4	18454.5	18181.8	32181.8	27636.4	22727.3	27818.2	19212.1	26454.5	21977.3	20750	25212.1	24878.8	19113.6	16204.5	9757.58	13575.8	17272.7	13151.5	15697	11939.4
6	15681.8	18181.8	19181.8	10568.2	12318.2	21272.7	19666.7	21795.5	13022.7	17227.3	15909.1	14886.4	16613.6	15931.8	12363.6	27121.2	15750	13409.1	5090.91	7333.33	15151.5	5090.91	10606.1	8484.85
	Free and Total Amino Acids Equivalent, ug/ml
